# Supplementary material for: Cellular and molecular characterization of gametogenic progression in ex vivo cultured prepuberal mouse testes
Source: Reprod Biol Endocrinol. 2017 Oct 18;15:85. doi: 10.1186/s12958-017-0305-y (PMC5648490; doi:10.1186/s12958-017-0305-y)
Supplement: Supplementary file 1 — Forward and reverse primer sequences used in RT-qPCR reactions. In blue are shown the sequence of those genes used to normalize the data. (XLSX 9 kb) [file 12958_2017_305_MOESM1_ESM.xlsx]

## Sheet: Hoja1
	Name	Gene	Primer sequence (5'->3')
	Synaptonemal complex protein 1	Sycp1	F. 5' AAGGAGTAAATGACTCTGATTTTGAGA
			R. 5' TTCAGCCTCTTTATACAGCTTTGA
	Synaptonemal complex protein 3	Sycp3	F. 5' CAACAACAAAAGATTTTTCAGCA
			R. 5' TCTTTTCCACATCTTCCAAACTC
	Protamine 2	Prm2	F. 5' GACAAGACCATGAACGCGAGG
			R. 5' ATTTCCTGCACCTGCATCTCC
	Protamine 3	Prm3	F. 5' TCCATGAAGAAGCTCGTGGC
			R. 5' TCAGGAGTGTGTCTGCTTGGG
	A disintegrin and metallopeptidase domain 2	Adam2	F. 5' CGTTCTTGCCTCCCAACTTTA
			R. 5' AAAACCCCTGAGTCCAGTACA
	Transferrin	Trf	F. 5' CCGGGTTAAGGCTGTACTGA
			R. 5' GTGTCATCCCTGAACAGAAGG
	Fibronectin	Fn1	F. 5' TTTGCTCCTGCACGTGTT
			R. 5' CTGTGTATACTGGTTGTAGGTGTGG
	Peptidylprolyl isomerase A	Ppia	F. 5' CGCGTCTCCTTCGAGCTGTTTG
			R. 5' TGTAAAGTCACCACCCTGGCACAT
	LSM8 homolog, U6 snRNA associated	U6 (Lsm8)	F. 5' GCATGACGTCTGCTTTGGA
			R. 5' CCACAATCATTCTGCCATCA
	H2A histone family, member Z	H2afz	F. 5' ACAGCGCAGCCATCCTGGCGTA
			R. 5' TTCCCGATCAGCGATTTGTGGA
